# Supplementary material for: Lipid Mediators and Cytokines/Chemokines Display Differential Profiles in Severe versus Mild/Moderate COVID-19 Patients
Source: Int J Mol Sci. 2023 Aug 22;24(17):13054. doi: 10.3390/ijms241713054 (PMC10488250; doi:10.3390/ijms241713054)
Supplement: Supplementary file 1 [file ijms-24-13054-s001.zip]

Archive with 1 entries (1 files):
- ijms-2519928-supplementary.xlsx
