# Supplementary material for: Lipid Mediators and Cytokines/Chemokines Display Differential Profiles in Severe versus Mild/Moderate COVID-19 Patients
Source: Int J Mol Sci. 2023 Aug 22;24(17):13054. doi: 10.3390/ijms241713054 (PMC10488250; doi:10.3390/ijms241713054)
Supplement: Supplementary file 1 [file ijms-24-13054-s001.zip › ijms-2519928-supplementary.xlsx]

## Sheet: Supplementary Table S1
	Age (in Years)	Gender	Hospital # Days	ICU Status	Days in ICU	Intubated	Need O2 Nasal Cannula	O2 Saturation (Room Air): All Patients	O2 Saturation (on 2L Nasal Cannula)	COVID Test	Acute Respiratory Distress Syndrome	Shortness of breath	Shortness of Breath Severity	Cough	Cough Severity	Heart Rate	Respiratory Rate	Systolic blood pressure (mmHg)	Diastolic blood pressure (mmHg)	Temperature (Fahrenheit)	HIV Status	Fatique	Fatigue Severity	Hypertension	Hospitalization within 90 Days	Weight Loss	Chronic Lung Disease	Diabetes	Cardiovascular Disease	Chronic Liver	Chronic Renal Disease	Neurologic Disability	On ACE or ARB meds	On NSAIDs	Cancer (Family History)	Sore Throat	Body Ache	Sputum Production	Nasal Congestion	Chest Pain	Diabetes (Family History)	Heart Disease (Family History)	History of BCG Vaccine	Diarrhea Loose Stool	Vomiting	Abdominal Pain	Confusion	C-Reactive Protein Test (CRP)(mg/l)	Chest Radiograph
Severe COVID-19, n=29
129/21	43	Male	6	Yes	6	Yes	Yes	70	Not performed	Positive	Yes	Yes	Severe	Yes	Moderate	81	28	101	64	101	Negative	No	no noticeable	No	No	No	No	No	No	No	No	No	No	No	No	No	Yes	No	No	No	No	No	Yes	No	No	No	No	215	Positive
137/21	68	Male	14	Yes	8	No	Yes	73	96e30L	Positive	Yes	Yes	Moderate	Yes	Mild	86	18	130	70	101	Negative	Yes	Moderate	Yes	No	Yes	No	Yes	Yes	No	No	No	Yes	Yes	No	No	Yes	No	No	Yes	Yes	No	Yes	No	No	No	No	44.5	Positive
141/21	67	Male	2	Yes	1	No	Yes	60	88e15L	Positive	Yes	Yes	Mild	Yes	Mild	94	21	152	96	101	Negative	No	no noticeable	Yes	No	Yes	No	No	Yes	Yes	Yes	Yes	Yes	Yes	No	No	No	No	No	No	No	No	Yes	No	No	No	No	13.1	Positive
143/21	54	Male	2	Yes	2	No	Yes	52	88e15L	Positive	Yes	Yes	Severe	Yes	Mild	89	22	140	80	102	Negative	Yes	Moderate	Yes	No	Yes	No	Yes	No	No	No	No	Yes	No	No	Yes	Yes	Yes	Yes	No	Yes	No	Yes	No	No	No	No	data not available	Positive
148/21	50	Female	2	Yes	2	Yes	Yes	62	Not performed	Positive	Yes	Yes	Severe	Yes	Severe	109	34	160	90	100	Negative	Yes	Moderate	Yes	No	No	No	Yes	Yes	No	No	No	Yes	Yes	Yes	Yes	Yes	No	Yes	No	Yes	Yes	Yes	No	No	No	No	>16	Positive
220/21	38	Female	3	Yes	3	Yes	Yes	65	82e20L	Positive	Yes	Yes	Severe	Yes	Severe	80	25	110	80	101	Negative	Yes	Severe	No	No	No	No	No	No	No	No	No	No	No	No	No	Yes	No	No	Yes	No	No	Yes	No	No	No	Yes	>16	Positive
226/21	60	Male	7	Yes	7	No	Yes	55	94e20L	Positive	Yes	Yes	Severe	Yes	Severe	120	28	150	80	101	Negative	Yes	Severe	Yes	No	No	Yes	Yes	Yes	No	Yes	No	No	No	No	Yes	Yes	Yes	No	Yes	No	No	No	No	No	No	Yes	>16	Positive
227/21	75	Female	9	Yes	4	No	Yes	71	91e20L	Positive	Yes	Yes	Moderate	Yes	Severe	88	28	140	70	101	Negative	Yes	Severe	Yes	No	No	No	No	Yes	No	No	No	Yes	No	No	Yes	Yes	Yes	Yes	No	No	No	No	No	No	No	Yes	36	Positive
228/21	70	Male	2	Yes	2	Yes	Yes	78	Not performed	Positive	Yes	Yes	Severe	Yes	Severe	109	55	160	84	103	Negative	Yes	Severe	No	No	No	No	No	No	No	No	No	No	No	No	No	No	No	No	No	No	No	No	No	No	No	No	>16	Positive
229/21	48	Female	2	Yes	2	Yes	Yes	70	86e20L	Positive	Yes	Yes	Severe	Yes	Moderate	83	46	170	100	100	Negative	Yes	Severe	Yes	No	No	No	Yes	No	No	No	No	No	No	No	Yes	Yes	Yes	Yes	No	Yes	Yes	Yes	No	No	No	Yes	21.8	Positive
230/21	86	Male	4	Yes	4	No	Yes	84	89Ee50L	Positive	Yes	Yes	Severe	Yes	Mild	74	24	130	80	103	Negative	Yes	Severe	Yes	No	No	No	No	Yes	No	No	No	No	No	No	Yes	Yes	No	No	Yes	No	No	No	No	No	No	Yes	>16	Positive
231/21	65	Female	10	Yes	10	Yes	Yes	50	86e30L	Positive	Yes	Yes	Severe	Yes	Mild	94	15	130	70	102	Negative	Yes	Severe	Yes	No	No	No	No	Yes	No	No	No	Yes	Yes	Yes	Yes	Yes	Yes	No	No	Yes	No	Yes	No	No	No	No	1.27	Positive
232/21	63	Male	12	Yes	6	Yes	Yes	70	Not performed	Positive	Yes	Yes	Severe	Yes	Mild	123	22	135	80	100	Negative	No	no noticeable	No	No	No	No	No	No	No	No	No	No	No	No	No	No	Yes	No	No	No	Yes	Yes	Yes	No	No	Yes	>16	Positive
236/21	42	Male	1	Yes	1	No	Yes	77	90e30L	Positive	Yes	Yes	Severe	Yes	Mild	90	28	125	75	101	Negative	Yes	Mild	Yes	No	No	No	No	Yes	No	No	No	No	Yes	No	Yes	No	No	No	Yes	No	No	Yes	No	No	No	No	352.12	Positive
238/21	70	Female	3	Yes	3	No	Yes	74	94e30L	Positive	Yes	Yes	Severe	Yes	Mild	92	34	110	60	98	Negative	Yes	Severe	Yes	No	No	No	Yes	Yes	No	No	No	Yes	No	No	No	No	Yes	No	Yes	Yes	No	Yes	No	No	No	Yes	58	Positive
239/21	55	Male	2	Yes	2	No	Yes	74	92e15L	Positive	Yes	Yes	Severe	Yes	Severe	132	38	170	100	102	Negative	Yes	Severe	No	No	No	Yes	No	No	No	No	No	No	No	No	Yes	Yes	Yes	No	Yes	No	No	Yes	No	No	No	No	434	Positive
241/21	60	Male	1	Yes	1	No	Yes	41	74e30L	Positive	Yes	Yes	Severe	Yes	Severe	108	34	100	60	103	Negative	Yes	Severe	Yes	No	No	No	No	No	No	No	No	No	No	No	Yes	Yes	Yes	No	No	No	No	No	No	No	No	Yes	260	Positive
245/21	60	Male	3	Yes	1	No	Yes	85	87e30L	Positive	Yes	Yes	Mild	Yes	Severe	91	26	100	60	102	Negative	Yes	Severe	No	No	No	No	No	No	Yes	No	No	No	No	No	No	Yes	No	No	No	No	No	No	No	No	No	Yes	25.96	Positive
255/21	53	Male	3	Yes	1	No	Yes	61	88e30L	Positive	Yes	Yes	Severe	Yes	Mild	102	30	110	70	98	Negative	Yes	Moderate	Yes	No	No	No	No	No	Yes	Yes	Yes	Yes	No	No	No	No	Yes	No	No	No	No	Yes	No	Yes	No	Yes	200.68	Positive
258/21	61	Male	5	Yes	5	No	Yes	75	84e30L	Positive	Yes	Yes	Severe	Yes	Moderate	106	28	120	60	103	Negative	Yes	Severe	Yes	No	No	No	Yes	No	No	No	No	No	No	No	Yes	No	Yes	No	No	Yes	No	No	No	No	No	No	82.2	Positive
259/21	54	Male	17	Yes	12	No	Yes	87	96e30L	Positive	No	Yes	Mild	Yes	Severe	94	22	140	70	101	Negative	Yes	Severe	Yes	No	No	No	Yes	Yes	No	Yes	No	Yes	Yes	No	No	No	Yes	No	Yes	No	No	Yes	No	Yes	No	Yes	92.37	Positive
260/21	58	MALE	2	Yes	2	No	Yes	64	85e30L	Positive	Yes	Yes	Severe	Yes	Severe	102	24	140	80	101	Negative	Yes	Severe	No	No	No	No	Yes	No	No	No	Yes	No	Yes	Yes	Yes	Yes	Yes	No	No	Yes	No	Yes	Yes	No	No	No	38.46	Positive
261/21	78	Male	2	Yes	2	No	Yes	85	89e15L	Positive	Yes	Yes	Severe	Yes	Severe	120	40	130	60	98	Negative	Yes	Severe	Yes	No	No	No	Yes	Yes	No	Yes	No	No	No	No	Yes	Yes	Yes	No	Yes	No	No	No	No	No	No	Yes	197.25	Positive
262/21	80	Male	4	Yes	1	No	Yes	74	93e15L	Positive	Yes	Yes	Severe	Yes	Severe	134	28	170	100	102	Negative	Yes	Severe	Yes	No	No	Yes	Yes	Yes	No	Yes	No	No	No	No	Yes	No	Yes	Yes	Yes	Yes	Yes	No	Yes	Yes	No	No	144	Positive
263/21	42	Female	3	Yes	3	No	Yes	75	94e30L	Positive	Yes	Yes	Severe	Yes	Moderate	123	28	160	100	100	Negative	Yes	Severe	Yes	No	No	No	Yes	No	No	No	No	No	No	No	No	Yes	Yes	Yes	No	Yes	Yes	Yes	No	Yes	Yes	No	160	Positive
269/21	48	Male	8	Yes	8	No	Yes	75	93e17L	Positive	Yes	Yes	Severe	Yes	Mild	103	22	130	70	101	Negative	Yes	Mild	No	No	No	No	No	No	No	No	No	No	No	No	Yes	Yes	No	Yes	No	Yes	No	No	No	No	No	No	161	Positive
270/21	75	Female	6	Yes	6	No	Yes	49	87e30L	Positive	Yes	Yes	Severe	Yes	Mild	118	28	140	90	101	Negative	Yes	Moderate	Yes	No	No	No	Yes	Yes	No	Yes	No	No	No	Yes	Yes	Yes	No	No	No	Yes	No	Yes	Yes	No	No	No	>16	Positive
271/21	32	Female	10	Yes	6	No	Yes	68	92e30L	Positive	Yes	Yes	Severe	Yes	Moderate	136	32	110	80	100	Negative	No	no noticeable	No	No	No	No	No	No	No	No	No	No	No	No	No	No	No	No	No	No	No	No	No	No	No	No	>16	Positive
272/21	62	Female	5	Yes	5	Yes	Yes	62	Not performed	Positive	Yes	Yes	Severe	Yes	Severe	88	18	150	80	102	Negative	Yes	Severe	Yes	No	No	No	Yes	Yes	No	No	No	No	No	No	Yes	Yes	Yes	No	No	Yes	Yes	No	No	No	No	No	136	Positive
Mild/moderate COVID-19, n=27
54/21	28	Female	10	No	0	No	No	96	Not performed	Positive	No	No	no shortness of breath	Yes	Mild	75	16	110	70	98	Negative	Yes	Mild	No	No	No	No	No	No	No	No	No	No	No	No	No	No	No	No	No	No	No	No	No	No	No	No	6.92	Negative
55/21	34	Male	10	No	0	No	No	95	Not performed	Positive	No	Yes	Moderate	Yes	Mild	86	20	150	100	101	Negative	Yes	Moderate	No	No	No	No	Yes	Yes	No	No	No	No	No	No	Yes	Yes	Yes	No	No	Yes	Yes	Yes	No	No	No	No	5.12	Negative
56/21	73	Male	8	No	0	No	No	94	Not performed	Positive	No	Yes	Mild	Yes	Moderate	72	16	140	70	99	Negative	Yes	Moderate	Yes	No	No	No	Yes	No	No	No	No	No	No	No	No	Yes	No	No	No	No	Yes	Yes	No	No	No	No	>16.0	Positive
57/21	50	Male	3	No	0	No	No	98	Not performed	Positive	No	No	no shortness of breath	No	no cough	86	20	130	80	100	Negative	Yes	Mild	No	No	No	No	No	No	No	No	No	No	No	No	No	Yes	No	No	No	No	No	Yes	No	No	No	No	3.31	Negative
58/21	32	Male	2	No	0	No	No	96	Not performed	Positive	No	No	no shortness of breath	No	no cough	78	16	110	70	99	Negative	Yes	Mild	No	No	No	No	No	No	No	No	No	No	No	No	No	Yes	No	No	No	No	No	No	No	No	No	No	1.1	Positive
76/21	68	Male	2	No	0	No	No	83	99e10L	Positive	Yes	Yes	Mild	Yes	Moderate	95	26	174	122	100	Negative	Yes	Moderate	Yes	No	No	Yes	Yes	Yes	No	No	No	Yes	No	No	No	Yes	Yes	No	Yes	No	No	No	No	No	No	No	1.58	Positive
77/21	49	Male	4	No	0	No	Yes	86	98e10L	Positive	Yes	Yes	Mild	Yes	Mild	83	20	177	100	100	Negative	Yes	Mild	Yes	No	Yes	No	Yes	No	No	Yes	No	No	No	No	Yes	Yes	Yes	Yes	Yes	No	No	Yes	No	No	Yes	No	>16	Positive
79/21	45	Male	23	Yes	5	No	Yes	75	93e20L	Positive	Yes	Yes	Moderate	Yes	Mild	64	20	100	65	101	Negative	Yes	Moderate	Yes	No	No	No	No	Yes	No	Yes	No	No	No	No	Yes	No	No	No	Yes	No	No	Yes	No	No	No	No	data not available	Positive
82/21	70	Male	5	Yes	5	No	Yes	87	96e10L	Positive	No	Yes	Mild	Yes	Mild	78	20	110	70	98	Negative	Yes	Severe	No	No	No	No	No	No	No	No	No	No	No	No	Yes	Yes	No	No	No	Yes	No	No	No	No	No	No	data not available	Negative
83/21	55	Male	5	Yes	5	No	Yes	83	99e10L	Positive	Yes	Yes	Mild	Yes	Severe	88	90	130	80	98	Negative	No	no noticeable	Yes	No	No	No	Yes	No	No	Yes	No	Yes	Yes	No	No	Yes	No	No	No	No	No	Yes	No	No	No	No	data not available	Positive
84/21	62	Female	4	No	0	No	No	92	Not performed	Positive	No	No	no shortness of breath	No	no cough	108	92	140	90	101	Negative	Yes	Mild	Yes	No	No	No	No	No	No	No	No	Yes	Yes	No	Yes	Yes	Yes	No	No	No	No	Yes	No	No	No	No	184	Positive
86/21	26	Female	9	No	0	No	Yes	89	98e5L	Positive	No	Yes	Mild	Yes	Moderate	90	20	120	80	101	Negative	No	no noticeable	No	No	No	No	No	No	No	No	No	No	No	No	No	Yes	No	Yes	Yes	No	No	Yes	No	No	No	No	data not available	Positive
88/21	41	Female	11	No	0	No	Yes	89	99e5L	Positive	No	Yes	Mild	Yes	Moderate	116	18	110	70	101	Negative	No	no noticeable	No	No	No	No	No	No	No	No	No	No	No	No	Yes	Yes	Yes	No	No	No	Yes	Yes	No	No	No	No	0.4	Negative
89/21	52	Female	20	Yes	2	No	Yes	89	98e3L	Positive	No	Yes	Mild	Yes	Mild	70	22	130	70	98	Negative	Yes	Severe	Yes	No	No	No	Yes	No	No	No	No	No	No	No	Yes	Yes	Yes	No	No	Yes	No	Yes	No	No	Yes	No	90.56	Positive
90/21	64	Female	3	No	0	No	Yes	85	97e10L	Positive	No	No	no shortness of breath	Yes	Mild	57	18	90	60	98	Negative	Yes	Mild	Yes	No	No	No	No	No	No	No	No	No	No	No	Yes	Yes	Yes	No	No	Yes	No	Yes	No	No	No	No	38.9	Positive
93/21	64	Female	2	No	0	No	No	97	Not performed	Positive	No	Yes	Mild	Yes	Mild	103	26	150	90	101	Negative	Yes	Moderate	Yes	No	No	No	Yes	No	No	No	No	Yes	No	No	Yes	Yes	Yes	No	No	No	Yes	No	No	No	No	No	data not available	Negative
94/21	44	Male	4	Yes	4	No	Yes	83	96e15L	Positive	No	Yes	Moderate	No	no cough	130	80	100	73	103	Positive	No	no noticeable	No	Yes	Yes	No	Yes	No	No	No	No	No	No	No	No	No	No	No	Yes	No	No	No	Yes	No	No	No	2.99	Positive
96/21	63	Female	1	No	0	No	No	93	Not performed	Positive	No	No	no shortness of breath	No	no cough	77	26	140	100	100	Negative	Yes	Mild	Yes	No	No	Yes	No	No	No	No	No	No	No	Yes	No	Yes	No	No	No	No	No	Yes	No	No	No	No	Negative	Positive
97/21	31	Female	1	No	0	No	No	94	Not performed	Positive	No	No	no shortness of breath	Yes	Mild	82	22	110	80	98	Negative	No	no noticeable	No	No	No	No	No	No	No	No	No	No	No	Yes	No	Yes	No	No	No	No	No	Yes	Yes	No	No	No	Negative	Positive
98/21	57	Male	4	Yes	4	No	Yes	86	96e10L	Positive	No	Yes	Moderate	Yes	Severe	102	22	121	78	101	Negative	No	no noticeable	No	No	No	No	No	No	No	No	No	No	No	No	No	Yes	No	No	No	No	No	Yes	No	No	No	Yes	87.08	Positive
99/21	34	Male	2	No	0	No	No	96	Not performed	Positive	No	No	no shortness of breath	Yes	Mild	80	20	115	65	98	Negative	No	no noticeable	No	No	No	No	No	No	No	No	No	No	No	No	No	No	No	No	Yes	Yes	No	Yes	No	No	Yes	No	16	Positive
100/21	60	Male	9	Yes	9	Yes	Yes	68	95e10L	Positive	Yes	Yes	Severe	No	no cough	99	32	176	88	101	Negative	Yes	Moderate	Yes	No	No	No	Yes	No	No	No	No	No	No	No	No	Yes	No	No	Yes	No	No	Yes	No	No	No	Yes	5.1	Positive
101/21	40	Male	10	No	0	No	Yes	88	97e6L	Positive	No	Yes	Moderate	Yes	Moderate	77	23	110	70	100	Negative	Yes	Mild	No	No	No	No	No	No	No	No	No	No	No	No	No	No	Yes	Yes	No	Yes	No	Yes	No	No	No	No	50.1	Positive
102/21	70	Male	6	No	0	No	Yes	89	99e5L	Positive	No	Yes	Mild	Yes	Moderate	74	22	110	70	98	Negative	No	no noticeable	Yes	No	No	No	No	Yes	Yes	No	No	No	No	Yes	Yes	No	Yes	Yes	No	No	No	Yes	No	No	No	No	data not available	Positive
103/21	46	Male	20	No	0	No	Yes	83	96e20L	Positive	No	Yes	Severe	Yes	Mild	112	23	90	60	101	Negative	Yes	Moderate	No	No	Yes	No	No	No	No	No	No	No	No	No	No	No	No	No	Yes	Yes	No	Yes	No	No	No	No	1.3	Positive
107/21	18	Male	3	No	0	No	No	97	Not performed	Positive	No	No	no shortness of breath	Yes	Mild	88	22	100	60	102	Negative	No	no noticeable	No	No	No	No	No	No	No	No	No	No	No	No	No	No	No	No	No	No	No	Yes	No	No	No	No	>300	Positive
108/21	25	Male	3	No	0	No	No	98	Not performed	Positive	No	Yes	Mild	Yes	Moderate	78	18	100	60	102	Negative	No		No	No	No	No	No	No	No	No	No	No	No	No	Yes	No	Yes	No	No	No	No	Yes	No	No	No	No	data not available	Negative
Non-COVID respiratory disease Controls, n=49
159/21	58	Male	0	No	0	No	No	98	Not performed	Negative	No	Yes	Mild	Yes	Mild	99	16	140	100	98	Negative	No	no noticeable	Yes	No	No	No	No	No	Yes	No	No	No	No	No	No	No	No	No	No	No	No	Yes	No	No	No	No	<10	Negative
160/21	52	Male	0	No	0	No	No	92	Not performed	Negative	No	Yes	Mild	Yes	Moderate	90	28	160	110	98	Negative	No	no noticeable	Yes	No	No	No	Yes	Yes	No	No	No	No	No	No	No	Yes	No	No	Yes	No	No	Yes	No	No	No	No	<10	Negative
166/21	51	Male	0	No	0	No	No	99	Not performed	Negative	No	Yes	Mild	Yes	Mild	126	14	130	90	100	Negative	Yes	Mild	No	No	No	No	Yes	No	No	No	No	No	No	No	Yes	Yes	Yes	No	No	Yes	No	Yes	No	No	No	No	<10	Negative
167/21	49	Male	0	No	0	No	No	98	Not performed	Negative	No	Yes	Mild	Yes	Mild	74	18	150	100	98	Negative	No	no noticeable	Yes	No	No	No	Yes	No	No	No	No	No	No	No	No	Yes	No	No	No	Yes	No	Yes	No	No	No	No	<10	Negative
168/21	49	Male	0	No	0	No	No	98	Not performed	Negative	No	Yes	Mild	No	no cough	96	18	130	100	98	Negative	Yes	Moderate	Yes	No	No	No	Yes	No	No	No	No	No	No	No	Yes	No	Yes	No	No	Yes	Yes	Yes	Yes	No	Yes	No	<10	Negative
169/21	54	Male	0	No	0	No	No	99	Not performed	Negative	No	No	no shortness of breath	Yes	Moderate	74	24	170	100	98	Negative	Yes	Mild	Yes	No	No	No	Yes	No	No	No	No	No	No	No	Yes	No	Yes	No	No	No	No	Yes	No	No	No	No	<10	Negative
170/21	29	Male	0	No	0	No	No	99	Not performed	Negative	No	Yes	Mild	Yes	Mild	69	22	150	100	98	Negative	Yes	Moderate	Yes	No	No	No	No	No	No	No	No	No	No	No	Yes	No	Yes	No	No	Yes	Yes	Yes	No	No	No	No	<10	Negative
172/21	25	Male	0	No	0	No	No	99	Not performed	Negative	No	Yes	Mild	Yes	Moderate	81	17	110	70	98.7	Negative	No	no noticeable	Yes	No	No	No	Yes	No	No	No	No	No	No	No	No	No	No	No	No	Yes	Yes	Yes	No	No	No	No	<10	Negative
173/21	22	Male	0	No	0	No	No	99	Not performed	Negative	No	No	no shortness of breath	No	no cough	93	19	130	90	98	Negative	Yes	Moderate	No	No	No	No	No	No	No	No	No	No	No	No	No	No	No	No	No	Yes	No	No	Yes	Yes	No	No	<10	Negative
174/21	29	Male	0	No	0	No	No	98	Not performed	Negative	No	No	no shortness of breath	Yes	Mild	80	18	130	100	99	Negative	Yes	Mild	No	No	No	No	No	No	No	No	No	No	No	No	Yes	No	Yes	No	No	No	No	Yes	No	No	No	No	<10	Negative
175/21	50	Male	0	No	0	No	No	99	Not performed	Negative	No	Yes	Mild	Yes	Mild	87	28	180	110	98	Negative	Yes	Mild	Yes	No	No	Yes	No	No	No	No	No	No	No	No	Yes	Yes	Yes	Yes	No	No	No	No	No	No	No	No	<10	Negative
176/21	34	Female	0	No	0	No	No	98	Not performed	Negative	No	Yes	Moderate	No	no cough	85	27	100	80	99	Negative	Yes	Mild	No	No	No	No	No	No	No	No	No	No	No	No	Yes	Yes	No	Yes	No	Yes	No	No	No	No	No	No	<10	Negative
177/21	53	Male	0	No	0	No	No	98	Not performed	Negative	No	No	no shortness of breath	No	no cough	83	19	130	80	98	Negative	Yes	Moderate	Yes	No	No	No	No	No	No	No	No	No	No	No	No	Yes	No	No	No	No	Yes	Yes	No	No	Yes	No	<10	Negative
178/21	30	Female	0	No	0	No	No	99	Not performed	Negative	No	No	no shortness of breath	No	no cough	58	25	100	70	98	Negative	Yes	Mild	No	No	Yes	No	No	No	No	No	No	No	Yes	Yes	Yes	Yes	Yes	No	No	Yes	Yes	Yes	No	No	No	No	<10	Negative
179/21	42	Male	0	No	0	No	No	93	Not performed	Negative	No	No	no shortness of breath	Yes	Moderate	86	20	160	100	37	Negative	Yes	Mild	Yes	No	No	Yes	No	No	No	No	No	No	No	No	Yes	Yes	Yes	No	No	Yes	No	Yes	No	No	No	No	<10	Negative
180/21	26	Male	0	No	0	No	No	97	Not performed	Negative	No	No	no shortness of breath	Yes	Moderate	88	19	130	90	98	Negative	Yes	Moderate	No	No	No	No	No	No	No	No	No	No	No	No	No	No	No	No	No	No	No	Yes	No	No	No	No	<10	Negative
181/21	54	Male	0	No	0	No	No	98	Not performed	Negative	No	No	no shortness of breath	Yes	Mild	81	21	110	70	98	Negative	Yes	Mild	No	No	No	No	No	No	No	No	No	No	No	No	Yes	Yes	Yes	No	No	Yes	No	Yes	Yes	No	No	No	<10	Negative
183/21	42	Male	0	No	0	No	No	98	Not performed	Negative	No	Yes	Moderate	Yes	Severe	108	19	120	80	101	Negative	Yes	Mild	No	No	No	No	No	No	No	No	No	No	No	No	Yes	Yes	No	No	No	No	No	No	No	No	No	No	<10	Negative
184/21	32	Female	0	No	0	No	No	99	Not performed	Negative	No	Yes	Moderate	Yes	Moderate	82	20	100	70	98	Negative	Yes	Moderate	No	No	No	No	No	No	No	No	No	No	No	No	No	Yes	No	No	Yes	Yes	No	Yes	No	No	No	No	<10	Negative
185/21	46	Male	0	No	0	No	No	90	Not performed	Negative	No	Yes	Mild	Yes	Mild	56	22	140	100	95	Negative	Yes	Mild	Yes	No	No	No	No	No	No	Yes	No	No	No	No	Yes	Yes	Yes	Yes	No	Yes	Yes	Yes	No	No	No	No	<10	Negative
186/21	53	Female	0	No	0	No	No	99	Not performed	Negative	No	No	no shortness of breath	Yes	Mild	60	18	160	100	98	Negative	Yes	Mild	Yes	No	No	No	No	Yes	Yes	No	No	No	No	No	Yes	Yes	Yes	No	No	Yes	Yes	No	No	No	No	No	7	Negative
187/21	26	Female	0	No	0	No	No	99	Not performed	Negative	No	Yes	Mild	Yes	moderate	66	16	110	80	99	Negative	Yes	severe	No	No	No	No	No	Yes	No	No	No	No	No	No	Yes	Yes	No	No	Yes	Yes	Yes	Yes	Yes	No	Yes	No	0.5	Negative
188/21	51	Male	0	No	0	No	No	98	Not performed	Negative	No	No	no shortness of breath	Yes	Mild	77	17	170	110	98	Negative	No	no noticeable	Yes	No	No	No	Yes	No	No	No	No	No	No	No	Yes	Yes	Yes	No	Yes	No	No	Yes	Yes	No	Yes	No	0.4	Negative
189/21	50	Male	0	No	0	No	No	98	Not performed	Negative	No	No	no shortness of breath	No	no cough	73	19	140	90	98	Negative	Yes	Mild	No	No	No	No	Yes	No	No	No	No	No	No	No	Yes	No	Yes	No	Yes	Yes	Yes	Yes	No	No	No	No	10	Negative
190/21	57	Male	0	No	0	No	No	99	Not performed	Negative	No	Yes	Mild	Yes	Mild	89	16	120	80	98	Negative	Yes	Mild	No	No	No	No	Yes	No	No	No	No	No	No	No	Yes	Yes	Yes	Yes	Yes	No	No	Yes	No	No	No	No	16	Negative
191/21	26	Female	0	No	0	No	No	99	Not performed	Negative	No	No	no shortness of breath	No	no cough	77	17	130	90	96	Positive	Yes	Moderate	Yes	No	No	No	No	No	No	No	No	No	No	No	No	No	No	No	Yes	No	No	Yes	No	No	No	No	0.7	Negative
192/21	42	Male	0	No	0	No	No	99	Not performed	Negative	No	No	no shortness of breath	Yes	Mild	130	19	140	90	97	Negative	Yes	Mild	No	No	No	No	No	No	No	No	No	No	No	No	Yes	Yes	Yes	No	No	No	No	Yes	No	No	No	No	10	Negative
193/21	33	Female	0	No	0	No	No	99	Not performed	Negative	No	No	no shortness of breath	Yes	Mild	95	20	140	100	98	Negative	No	no noticeable	No	No	No	No	No	No	No	No	No	No	No	No	Yes	Yes	Yes	No	No	Yes	No	Yes	No	No	No	No	<10	Negative
194/21	57	Male	0	No	0	No	No	98	Not performed	Negative	No	Yes	Mild	Yes	Mild	80	18	170	110	99	Negative	No	no noticeable	Yes	No	No	No	Yes	No	No	No	No	No	No	No	Yes	No	Yes	Yes	No	No	No	Yes	No	No	No	No	4	Negative
195/21	21	Male	0	No	0	No	No	98	Not performed	Negative	No	Yes	Moderate	Yes	Mild	86	16	120	80	99	Negative	Yes	Mild	No	No	No	No	No	No	No	No	No	No	No	No	Yes	No	Yes	No	No	No	No	Yes	No	No	No	No	<10	Negative
196/21	29	Male	0	No	0	No	No	99	Not performed	Negative	No	No	no shortness of breath	Yes	Moderate	84	18	120	90	98	Negative	Yes	Mild	No	No	No	No	No	No	No	No	No	No	No	No	No	Yes	No	No	No	No	No	Yes	No	No	Yes	No	<10	Negative
197/21	30	Male	0	No	0	No	No	99	Not performed	Negative	No	No	no shortness of breath	No	no cough	80	18	120	90	98	Negative	Yes	Mild	No	No	No	No	No	No	No	No	No	No	No	No	Yes	No	No	Yes	No	No	No	Yes	Yes	No	No	No	<10	Negative
198/21	22	Female	0	No	0	No	No	99	Not performed	Negative	No	No	no shortness of breath	Yes	Moderate	78	19	110	70	98	Negative	Yes	Moderate	No	No	No	No	No	No	No	No	No	No	No	No	Yes	Yes	No	No	No	No	Yes	Yes	No	No	No	No	0.5	Negative
199/21	53	Male	0	No	0	No	No	99	Not performed	Negative	No	Yes	Mild	Yes	Mild	55	18	120	80	98	Negative	Yes	Moderate	No	No	No	No	No	No	Yes	No	No	No	No	No	Yes	No	Yes	No	No	No	No	Yes	Yes	No	Yes	No	<10	Negative
200/21	52	Male	0	No	0	No	No	98	Not performed	Negative	No	Yes	Severe	No	no cough	75	18	170	110	98	Negative	Yes	Moderate	Yes	No	No	Yes	Yes	Yes	Yes	No	No	No	No	No	Yes	Yes	Yes	Yes	No	No	No	Yes	Yes	No	No	No	4	Negative
201/21	22	Female	0	No	0	No	No	97	Not performed	Negative	No	Yes	Mild	Yes	Moderate	76	16	100	70	99	Negative	Yes	Severe	No	No	No	No	No	No	No	No	No	No	No	No	Yes	Yes	Yes	No	No	No	No	Yes	Yes	No	Yes	No	<10	Negative
202/21	42	Male	0	No	0	No	No	97	Not performed	Negative	No	No	no shortness of breath	Yes	Mild	86	18	150	100	98	Negative	Yes	Severe	No	No	No	No	Yes	No	Yes	No	No	No	No	No	Yes	Yes	Yes	No	No	No	No	Yes	No	No	No	No	10	Negative
203/21	40	Female	0	No	0	No	No	98	Not performed	Negative	No	Yes	Moderate	Yes	Moderate	88	25	140	100	98	Negative	Yes	Severe	Yes	No	No	No	No	No	No	No	No	No	No	No	Yes	Yes	Yes	No	No	Yes	No	Yes	Yes	No	Yes	No	10	Negative
204/21	23	Male	0	No	0	No	No	97	Not performed	Negative	No	Yes	Mild	Yes	Mild	75	16	120	80	99	Negative	No	no noticeable	No	No	No	No	No	No	No	No	No	No	No	No	No	Yes	Yes	Yes	No	No	No	Yes	No	No	No	No	<10	Negative
205/21	45	Male	0	No	0	No	No	97	Not performed	Negative	No	Yes	Mild	Yes	Mild	107	18	170	100	100	Negative	Yes	Moderate	Yes	No	No	No	No	No	No	Yes	No	No	No	No	Yes	Yes	No	Yes	No	Yes	Yes	Yes	No	No	No	No	16	Negative
206/21	34	Female	0	No	0	No	No	99	Not performed	Negative	No	No	no shortness of breath	No	no cough	68	18	110	70	98	Negative	Yes	Moderate	No	No	No	No	No	No	No	No	No	No	No	No	Yes	Yes	Yes	Yes	No	Yes	No	Yes	No	No	No	No	<10	Negative
207/21	59	Male	0	No	0	No	No	97	Not performed	Negative	No	Yes	Mild	Yes	Moderate	109	20	130	90	100	Negative	Yes	Mild	No	Yes	No	No	Yes	No	Yes	No	No	No	No	No	No	Yes	No	No	No	No	No	Yes	Yes	Yes	Yes	No	<10	Negative
208/21	55	Male	0	No	0	No	No	96	Not performed	Negative	No	No	no shortness of breath	Yes	Mild	64	18	110	80	98	Negative	Yes	Moderate	No	No	No	No	No	No	No	No	No	No	No	No	Yes	Yes	Yes	No	No	No	No	Yes	No	No	No	No	10	Negative
209/21	53	Female	0	No	0	No	No	97	Not performed	Negative	No	Yes	Severe	Yes	Mild	82	18	140	80	98	Negative	Yes	Severe	Yes	No	No	No	Yes	No	No	No	No	No	No	No	Yes	Yes	Yes	Yes	No	Yes	Yes	Yes	No	No	No	No	10	Negative
210/21	45	Male	0	No	0	No	No	98	Not performed	Negative	No	Yes	Mild	Yes	Mild	73	18	130	90	99	Negative	Yes	Severe	No	No	No	No	No	No	No	No	No	No	No	No	No	Yes	No	No	No	No	No	Yes	Yes	No	Yes	No	7	Negative
249/21	60	Female	0	No	0	No	No	98	Not performed	Negative	No	Yes	Mild	Yes	Mild	72	18	120	80	98	Negative	Yes	Moderate	No	No	No	No	Yes	No	No	No	No	No	No	Yes	Yes	Yes	No	No	No	Yes	Yes	Yes	No	No	No	No	<10	Negative
250/21	34	Female	0	No	0	No	No	99	Not performed	Negative	No	Yes	Mild	Yes	Moderate	109	21	130	90	101	Negative	Yes	Severe	No	No	No	No	No	No	No	No	No	No	No	No	Yes	Yes	No	No	Yes	No	Yes	Yes	No	No	No	No	3	Negative
251/21	43	Male	0	No	0	No	No	98	Not performed	Negative	No	No	no shortness of breath	Yes	Mild	77	18	110	70	99	Negative	No	no noticeable	No	No	No	No	No	No	No	No	No	No	No	No	No	Yes	No	No	No	No	Yes	Yes	No	No	Yes	No	2	Negative
264/21	62	Male	0	No	0	No	No	99	Not performed	Negative	No	No	no shortness of breath	Yes	moderate	88	14	130	70	98	Negative	Yes	mild	No	No	No	No	Yes	No	No	No	No	No	No	No	Yes	Yes	Yes	No	No	Yes	Yes	Yes	No	No	No	No	<10	Negative
[truncated: 10 more columns]

## Sheet: Supplementary Table S2
Patient Categories	IL-6	IP-10	HGF	MIG	MCP-1	G-CSF	MCP-3	IL-2Raplha	MIP-1b	IFN-a2	IFN-g	SDF-1a	IL-1Ra	IL-16	IL-12p40	LIF	TNFb	IL-5	GM-CSF	MIF	TNFa	RANTES	IL-2	IL-1beta	IL-18	Eotaxin	BasicFGF	VEGF	bNGF	PDGF.BB	IL-13	IL-4	IL-8	MIP-1a	IL-10	GROa	IL-1alpha	IL-3	SCF	TRAIL	M-CSF	CTACK	IL-15	IL-7	IL-12p70	IL-17	IL-9	SCGFb
Severe COVID-19, n=29
148/21	26.5	12885	1437.5	547.5	41.5	209	25.5	186	382	15	23.5	826.5	1265	300	209	175	2440	7	20	7130	120.5	23519.5	14	22	837.5	52	76.5	349.5	33.5	2090.5	12	8.5	31	3.5	32.5	2144	63.5	0	112.5	43	139	806.5	19	44.5	16	18	935	200691
220/21	49	2050	1434	487	177.5	218	53.5	170	293	7	10.5	708	872	146	43.5	98	2064.5	7	16.5	4633	77.5	16922	1	23.5	394	31	12.5	6	10.5	2573.5	13	7	39	2.5	11	1753.5	4	0	69	34.5	95	427	19	3	2	3	751.5	63818.5
227/21	1.5	407	2467	163.5	9.5	123	21.5	91	230	5	6	483	977	242	90.5	74	1390.5	7	10	2167	54	8815.5	1	7	831	35	20	6	9	1022.5	7.5	5	41	3.5	5.5	719	4	0	72	10	92	589	19	3	2	2.5	615.5	98439
229/21	72	10426	22260.5	2745.5	386.5	354	81	129	294	2.5	28.5	680	1485	241.5	457.5	133	1829.5	7	5.5	2688	78.5	19018	1	6	858	43	35.5	6	11.5	1403.5	5	6.5	74.5	6.5	10	1544	4	0	99	28	132	643.5	19	3	27.5	2.5	718	113720
231/21	1281.5	5186.5	10125.5	5476	1940	584	121.5	70.5	216.5	8	44	781	1918.5	104.5	178.5	60	1123	7	2	944.5	60.5	4317.5	1	3.5	66	94	22	6	0	1307	1.5	6	80.5	10.5	5	185.5	12	0	128	25	49	416	19	3	2	9.5	494.5	113142
238/21	4	496	2000	189	6	195.5	7.5	52	221	6.5	9.5	1154.5	404.5	65	88	55	1082.5	7	6	846.5	37.5	3108.5	1	9.5	64	96.5	16	6	1	790.5	11.5	5.5	15	2	12	353.5	4	0	75	21	24	688	19	3	2	7	462.5	128079
263/21	26.5	912	3046	261.5	36.5	92	17	198.5	277.5	6	1	1045	611	126.5	90	61	1737	7	3.5	4492.5	48	30471	1	5	269	35	21	6	1.5	3938	4	4	87.5	1.5	10	1464	4	0	56	25.5	76.5	360.5	19	3	2	6	648	84261.5
270/21	56.5	4828	7011	938	43	248	28	180.5	274.5	9.5	53	1392.5	4388	1338.5	239	118	1407	7	4	6645	89	8920.5	1	9.5	3898.5	122	49	6	14.5	889	3	6.5	234	5	13	1272.5	30	0	286.5	50	261	799.5	19	8	2	16	556	85622.5
271/21	17	493.5	2112	182	8	83.5	8	75	297	4	20.5	911.5	2621	1650	100	71.5	1533	7	4.5	5417	50	18574	1	9.5	1588.5	23	28.5	6	1	1166.5	5.5	3.5	22.5	1.5	8	1278	13	0	59.5	24	105	198	19	3	2	9.5	617.5	56110
272/21	139	1393	1588.5	161	16	231.5	9	232.5	286.5	16.5	57.5	1381	4929	1611	155.5	150	1549.5	7	14.5	4979.5	74	25472	1	26.5	6671.5	62.5	53.5	6	8	2989.5	17	7.5	117.5	3.5	20.5	1358.5	38.5	0	136	32	261.5	747	19	3	4	14	594.5	118204
129/21	333.5	719.5	1030	91	36	160	10	92	290.5	7.5	8.5	631.5	498.5	82	54.5	122	1820	7	14	3418.5	65	13739.5	1	12	166	30	5.5	6	32	3057	5	7	32	2.5	9.5	1626	4	0	63	34	39.5	335	19	3	2	3	690.5	71182.5
137/21	0	234	2383.5	272.5	18	106	0	86.5	299.5	2	9	542.5	1297.5	586	26	74	1645.5	7	1.5	3983	56	4824.5	1	5.5	1339.5	44.5	4	6	2	1943	4	5.5	24	2	2.5	1292.5	4	0	78	25.5	107	272.5	19	3	2	3	682	81507.5
141/21	37.5	27575	4047.5	1201.5	46.5	359	21.5	156	290	15	24	1429.5	3158	1237.5	188	154.5	1944.5	7	12	7953	98.5	19192.5	1	18.5	2694	63	35.5	6	7	5503	9	10.5	48.5	4.5	20	1615	4	0	152.5	47.5	203	1137.5	19	3	2	12.5	661	234399
143/21	13.5	1686.5	4225.5	681	117	4938.5	22.5	166.5	588.5	10	18.5	1192.5	1766.5	588.5	181	175.5	1619	7	20	7788.5	256.5	9845.5	1	20	169.5	113.5	49	6	21.5	1494.5	7.5	12	419	209.5	10	1476.5	4	0	137	63.5	39	813.5	19	3	2	18	642	55703.5
226/21	550	15070	1103	446	50	327	12.5	492.5	250	3	23	776.5	1028.5	298	15	74	1347	7	16.5	6567	73.5	3836.5	1	8	1018.5	30.5	4	6	0	950	11.5	5.5	65	5.5	18	1263.5	4	0	216.5	26.5	130	841	19	3	2	3	569.5	97757
228/21	916.5	3425.5	1030	2578	115	293.5	31	248.5	171.5	6	41.5	916.5	3457.5	210.5	37	86.5	807.5	7	14.5	2138.5	61	1178	1	17.5	666	51.5	4	6	7	543	13	7	87.5	5	5.5	24	4	0	69	11	97	709	19	3	2	3	421.5	118049
230/21	63	512.5	3170	163.5	8.5	230	0	73	167	2	1.5	379.5	1227.5	106.5	26	30.5	803	7	1.5	1579	45	1565.5	1	9	408	37	4	6	0.5	517	4	4.5	68.5	5	2.5	24	4	0	91.5	16.5	56	655.5	19	3	2	3	388.5	98140
232/21	3040.5	1328	1259.5	411.5	445	537	14	116	199.5	2.5	39	1270	2984.5	82.5	37	39	1002.5	7	1.5	640.5	49.5	2318	1	2.5	107.5	158.5	12	6	0	665	1.5	7	81	4	15	209	6.5	0	81	23.5	34	653	19	3	0	10.5	405.5	122716
236/21	12.5	1994	1438	150	46	138	10.5	205	222.5	9	12	1004	291	94.5	71.5	60	1315.5	7	8.5	1819	45.5	5492.5	1	21	160	53.5	9.5	6	3.5	885.5	16	5	25	2	9.5	429.5	6.5	0	118	35	39	344	19	3	2	7	569.5	89713.5
239/21	18.5	38796.5	3895	11076	38	139.5	38.5	155	164.5	8	4.5	1533	442	94.5	162.5	79	836.5	7	4.5	1221.5	46	2025	2	5	199	42	26	6	7	570	5	4	21.5	2	7	152	4	0	65	24	46.5	705.5	19	3	1	5	360	73840
241/21	21.5	36797.5	3062.5	2337.5	94.5	146	63.5	84.5	243	8	18.5	1391	1220.5	67	138	84	1344.5	7	3.5	1192.5	53.5	15442	1	6	96.5	59	26	6	1	1307	5.5	5.5	24.5	2	15.5	646	13	0	77	39.5	40	901.5	19	3	1.5	11.5	571.5	119400
245/21	40.5	7941	1095	1035	37.5	201.5	16	167	164	9.5	16.5	1392	1033	713	76	79	775	7	9	4954.5	46.5	1506	2.5	4	1567	57	20	6	3	300.5	10	5	24	2	13.5	360	17	0	109	29	49	474.5	19	4.5	3	8	364.5	85719.5
255/21	107.5	8561.5	3075.5	6234	56.5	150	11.5	266	153	17.5	64	2571.5	3890	377	211	144.5	801	7	10.5	2507.5	80	1706.5	9.5	21.5	289	78.5	45.5	6	19.5	1773.5	14.5	6	84	2	49	499	26	0	523.5	37	167	1971.5	19	26	4	18.5	361	129642
258/21	8	5249.5	668	1538.5	21.5	156.5	26	106	234.5	6	9.5	700	533	88.5	55	44.5	1389.5	7	4	1519.5	48	8993.5	1	4.5	162.5	24	14	6	2	1181.5	5	3	20.5	2	7.5	787.5	8.5	0	91	29	35.5	491.5	19	3	0	7	593.5	144556
259/21	7	6211.5	977.5	1444	74	133	8	189.5	264.5	6.5	12.5	1498.5	237.5	322	72	60	1579.5	7	4.5	1313	60.5	15201.5	1	5	287	39	26	6	1	1790	6	4	31	2	8.5	912.5	11	0	218	39	94	852.5	19	3	1.5	8	630.5	132604
260/21	38	5581.5	866.5	390.5	15	102.5	8.5	97	255	6.5	12	637	432.5	48	71.5	44.5	1523.5	7	5.5	904.5	50.5	10058.5	1	11.5	83	44.5	21	6	2.5	955	10.5	4	11.5	1	7.5	826	28	0	60	42.5	43	433.5	19	3	3.5	7	629.5	95120
261/21	438.5	831.5	1940	403	44.5	276.5	14.5	278	223.5	7	208	1010	11545	321.5	105	74	1362	7	3	3327	53.5	12780	1	3	1221.5	34	51.5	6	0.5	5273.5	1	4	107.5	4	7	684	19.5	0	137	30	129.5	1082.5	19	3	2	10.5	562	54951.5
262/21	64	15877.5	7442	4003.5	192	486.5	63	130.5	279.5	10.5	60	1378	4334	646.5	219	88.5	1598.5	7	7.5	6778	83	41424.5	4.5	9	829.5	101	50	6	10	3037	5.5	6.5	83	8.5	25.5	1191.5	39.5	0	156	45.5	95.5	1380.5	19	19.5	9	31.5	646	89622.5
269/21	0.5	840	1288	445	3	103.5	5	96.5	196	6	63.5	924	6224	1824	80	72	1037	7	2	4209.5	49.5	19639	1	5.5	2928	50	35.5	6	0	1794	2	5	48	2	5	1018.5	15	0	64	25	157	376	19	3	2	10.5	389.5	111280
Mild/moderate COVID-19, n=28
54/21	1	241	296.5	125	18	152	0.5	66	219	7.5	13.5	1412	330.5	42.5	36	82	1202.5	7	10.5	408	51	3611.5	0.5	3	33	36.5	3	40	0	475.5	9	5.5	12	1	9.5	966	6.5	0	45	27.5	12	542	19	3	4	2.5	531.5	41947.5
84/21	33.5	533.5	601.5	340	8	133	3.5	137	294	11	9.5	1190	307.5	72.5	117	50	1511.5	7	5	2978	69.5	39376	1	4	261.5	80.5	31	6	5.5	5186	5	4	11.5	3	8.5	1059	31.5	0	114.5	50.5	45	384.5	19	8.5	4.5	12.5	612	122722
86/21	0	85.5	464.5	71	7.5	69	0	76	301.5	2	5.5	932	283.5	93.5	15	86.5	1831.5	7	4	6652	56	16774.5	1	4.5	95.5	34.5	4	6	0	3741	5.5	6.5	4	1	5.5	1643	4	0	49.5	36	17	399.5	19	3	2	3	704	48524
88/21	27	569	1187.5	185	20	211.5	5	157	277.5	13	60	1766.5	4199.5	2482	146	128	1803	204	19.5	17560	68	44104	5.5	10	192	154	59	563	78.5	9344	9.5	8	25.5	2	15	2158.5	24	0	114	69.5	65.5	862	315.5	43	19	18.5	684	100278
89/21	2	448.5	736	234	12.5	205	5	350	253.5	12.5	16	772	637.5	297.5	96.5	108	1401	7	12	1616	60	8095.5	3.5	7	283	68	29.5	6	6	980	8.5	6	24	3	14	786.5	17	0	156	34	102.5	982.5	19	3	5.5	12	596	104991
90/21	7	1613	892.5	551.5	39	169	4	85.5	239.5	9.5	15.5	1310	662	519.5	113.5	69	1477	7	6.5	2467	53.5	26495.5	1.5	7.5	841	108.5	28	6	6	1074.5	5	6	13	2	8.5	851.5	17	0	107	45.5	63.5	1143.5	19	3	2.5	11.5	647.5	116791
93/21	1.5	246.5	1471.5	222	16	130	3.5	103	237.5	9.5	66	1062	4619.5	1798	121.5	91	1494.5	7	7	6012	52.5	26251.5	1	7.5	3061	60.5	37.5	6	4.5	2733.5	5	5	21	1.5	4	994.5	22	0	83	34	130.5	774.5	19	3	0	10.5	645	79213.5
96/21	16.5	2445	603.5	2332	117	292.5	22.5	128.5	252	20	28	2103	801.5	90.5	377.5	295	1284.5	7	16.5	518.5	93	29752	27.5	13	138.5	69	71	19	24.5	3818	12	6.5	28	4	39.5	1397	76.5	3.5	189	71.5	74.5	634.5	21.5	49	49	63.5	545	54071.5
97/21	2.5	2283	568.5	343.5	41.5	140	5	90.5	316	10.5	14	1332	660	133.5	105	83.5	1974	7	5	5141	59	15709	8	4	165	67.5	25.5	3.5	7	4428.5	2.5	5	15	2	12	1675.5	21.5	0	115	58.5	36	905	19	68.5	5.5	12.5	779.5	97578
55/21	0	536.5	980	259	58	248	4	130.5	309.5	10	16	1303.5	840.5	82.5	15	122	1711.5	7	21	1842	86	9118	1	4	197	52	4	6	9	2012.5	9	9	15	3	12	1647.5	4	0	164	40.5	55	944	19	3	2	3	711	116131
56/21	0	453	2025	224	18	185.5	2.5	187	254.5	5	14.5	733	479.5	58.5	35	73	1445.5	7	16	3847	55.5	11159.5	1	5	240.5	111	4	6	10	683	12	8.5	14.5	2	9.5	1355.5	4	0	113	29.5	49	489.5	19	3	2	2.5	618	71818
57/21	2.5	341.5	923.5	354	55	384.5	9	204.5	405	15	29.5	1565	534.5	76.5	80	165	2796	7	36.5	3491.5	108.5	13337.5	12	14.5	292	151.5	26.5	612.5	30.5	1384	25	10.5	20	4.5	18	1918.5	47.5	0	218	28	83.5	908	19	3	4.5	5	1050	96075
58/21	0	605.5	1271	538	65.5	620.5	15	192.5	322.5	62	38	2085.5	1462	122	37	423.5	2254	7	85.5	4126.5	121	9759	23	18.5	169	128	4	360	35.5	1509	62.5	25	65	3	44	1979	4	0	176	43.5	40.5	941	19	55	22.5	8	852.5	95743.5
76/21	10.5	441	582.5	447.5	60.5	239.5	0	188.5	353	2	3.5	873	316.5	67	15	39.5	2098	7	5.5	2949	73.5	15979	1	4.5	114.5	101	4	6	0	1533	8.5	7	12.5	3	4.5	1513	4	0	105	40.5	34.5	683.5	19	3	2	3	804	59586
77/21	0	170	495	419	46.5	186	0	131.5	258	2	2.5	813.5	401.5	146	15	23	1494.5	7	6.5	3469.5	57	6458	1	0	102	58	4	6	0	1546.5	6	6.5	13.5	3	1	1220.5	4	0	228.5	31.5	54.5	379	19	3	2	3	604.5	35304.5
79/21	8.5	459	767	449.5	18	122.5	6.5	108.5	289	10	7.5	567.5	399	51	26	110.5	1839.5	7	13	2587	76	13760.5	1	10.5	144	28	12.5	6	19.5	3390	10	7	10.5	2.5	12.5	1496	4	0	71.5	38.5	44.5	432.5	19	3	2	3	707.5	74718.5
82/21	2.5	380.5	502	551.5	8.5	133	4.5	302	226	13	11.5	1074.5	225.5	39.5	145	63.5	1173.5	7	4	1716	63.5	13540	3.5	4	152.5	85.5	46.5	6	4.5	4947	5.5	4.5	9.5	3	9	752	29.5	0	97	35.5	49	507.5	19	2.5	6	16	462.5	99136.5
83/21	5	9478	909.5	13043.5	16	221	5	215	302	15	16.5	1389	379	144	173	73.5	1704	7	8	2350	84.5	100264	7.5	6.5	215.5	54	40.5	6	8	1163	24	4.5	14.5	6	12	1160.5	74	1	255.5	33.5	80	388.5	19	2.5	6	16.5	660.5	62576
94/21	0	12238.5	1148	1678.5	51.5	159.5	3.5	170	247.5	3.5	16.5	501.5	932	105.5	46	60	1443.5	44	1	1341.5	37.5	6064	3.5	1.5	310	30.5	11.5	6	3	955	1	3.5	25.5	2.5	5	1112.5	13	0	125	22.5	83	483	19	39	2.5	7	585	115006
98/21	291.5	40824	3641.5	1503.5	80.5	259.5	27	147	307.5	9	21	1029.5	731.5	106	138	79	1946.5	7	5	1353	69	70168	6.5	3	95	82	28	96	12.5	3429	2	5	19.5	4	10	1527	23	0	149.5	40.5	88.5	1034.5	19	42.5	5	16	752	292556
99/21	5.5	5067.5	846.5	502	28.5	149.5	10	191	277	11	27	1602.5	1298.5	730	105	96	1703	7	10	4971.5	65.5	27057	1.5	5.5	1041	93.5	31.5	6	7.5	3847	6	5.5	20	1	12	1367.5	25	0	64	54.5	96	764.5	19	8.5	5	15	681.5	122904
100/21	2238.5	1369.5	5515.5	1156	143	11958.5	15	143.5	1515.5	25.5	150.5	1333	10682.5	318	377	275.5	1727.5	4	10	2792.5	2953	33214	54	117	608.5	152	118	180.5	14	2575	3	16	776	935	489	1459	164	0.5	186.5	111.5	164	757	19	17	8.5	47.5	737.5	115425
101/21	28.5	2167.5	2362.5	1363.5	33	325	8	286	317	11	67	1211	5462	1982	154.5	135	1812	95.5	11.5	14319.5	80.5	33040	4.5	8	4073	185.5	53	608	47.5	3453	2	8	102.5	5	12	2238.5	44	0	147	55	157.5	813.5	176	17	6	19.5	729	108898
102/21	2.5	1397	1359	285.5	14.5	186	4.5	102.5	256	6.5	15.5	1293.5	660	111.5	80	79	1711.5	7	5	4031	57	27966	1	3	228	172	20	6	3	1439	5	7	43.5	2	8.5	1083	13	0	95	42.5	64	1317.5	19	7	1	13	686.5	104546
103/21	264.5	2770	2689.5	710.5	186	746.5	28.5	192.5	431	53	47	1600	1184	384	447	247.5	2443.5	288	27.5	9297	177	63365	39	13.5	242	245	83.5	298.5	32.5	6812	12	16.5	1044.5	8.5	75	1650.5	118	5.5	327.5	65	80.5	1133	146.5	140	35	97	1002.5	188637
107/21	16.5	638.5	897	85.5	42.5	135.5	6	159.5	311	4	3	1342.5	764	269	80	77	1756.5	7	4.5	3518.5	65	29789.5	1	7.5	113	42	27.5	6	0	2894	6	5	15	3	8.5	1456	5	0	78	45	23	445.5	19	3	2	8.5	695	89786
108/21	1	394.5	434.5	176	22	112	1	63	319.5	5.5	11.5	1413.5	1465.5	944	52	58	1918.5	7	4	3394.5	65	40612.5	1	7	86.5	95.5	18.5	6	5	2847	4	6	8	2	9	1548	2	0	98	45	13	1056	19	3	4	9	729	78773
Non-COVID respiratory disease Controls, n=49
176/21	4	223	940	176	32	151.5	5	109.5	324.5	7	25	1180	3261	858.5	60	142.5	2222	7	11.5	13495.5	93.5	29077	1	33.5	2346	46.5	22	6	8.5	2868	7.5	8	58.5	1.5	11	1791.5	4	0	80	41.5	124	550.5	19	17.5	2	5.5	854	82934.5
178/21	9.5	260	459	85	8	92.5	2	98.5	265.5	4	4	1624	911.5	293	63.5	84	1662.5	7	7	7914	50.5	30755	1	6.5	726.5	54.5	22	6	16	2521	2.5	4	73.5	1	6	1468	24	0	60	45.5	45.5	530	19	2.5	6	6	705.5	65637.5
184/21	0	156.5	326	86.5	8	92.5	1.5	65.5	288	6	9.5	1187	448.5	186	46	50	1775	7	4	4448	44	68895.5	1	8.5	367	33.5	11.5	6	2	2318	4	3	49.5	1	7	1139.5	11	0	69	40.5	26	430.5	19	3	1.5	8	700.5	54271.5
186/21	1	419.5	459.5	210.5	8	106	1	49.5	242.5	3.5	15.5	919.5	804	248	19	44.5	1613	19	7.5	3888	41.5	14583.5	1	8.5	714	53	22	76.5	1	942.5	8	3.5	22.5	1	3	1106.5	26.5	0	85	30	41.5	578	19	3	1	5	641.5	34313.5
187/21	2	251.5	546	239.5	10.5	119.5	3	49.5	320.5	6.5	26	1305.5	657	336.5	76	79	1957.5	7	6	9360.5	63	98179.5	3	8.5	920.5	47.5	27.5	54	7	1641	4	4	17.5	1	6	1573	44	0	51	42	47.5	720	19	15	4	12.5	786	90753
191/21	0	293.5	534.5	294.5	7	80.5	3	85.5	332.5	5	1	1660.5	706.5	253	59	71.5	2082.5	7	2	5067.5	59.5	49067	1	13	616.5	66.5	33.5	6	5	4104	2.5	4.5	24	1.5	6	1624.5	17	0	59.5	53.5	44	925.5	19	3	2	9.5	726.5	108832
193/21	0	226	405	95	3	66	1.5	93	303.5	3	1	801.5	439	304.5	38	55.5	1962	7	4.5	6960.5	53.5	70056	1	4.5	559.5	22	22	6	2.5	2698.5	3.5	3	18.5	1	6	1755	7	0	50	40	58	279.5	19	5.5	2	6.5	713.5	64064
198/21	0	148.5	248	183.5	5.5	54	1	56.5	320.5	3.5	1	1028.5	294	125	38	44.5	1919.5	7	2.5	5068	50	56956.5	1	4	266.5	57	15	6	1	1678.5	4	3.5	45	1	2	1636	13	0	50	33	27.5	412	19	3	2	6	716.5	57207
201/21	7.5	372.5	534.5	164	10.5	146.5	3.5	115.5	367	7.5	15.5	1737.5	1283.5	688	79.5	71.5	2070	7	9	4957.5	336	62263.5	1.5	6	833	51	24.5	6	25.5	2216	3.5	5	771	2.5	11.5	1696.5	18	0	91	43	62	987.5	19	15	3.5	13.5	770.5	82475.5
203/21	1.5	383	516.5	178.5	7	60	1.5	70.5	278.5	5.5	21	1563	1940.5	1118.5	83	71	1838.5	7	2.5	7874	50	15709	0.5	4	1768.5	41.5	21	6	0.5	2594.5	1.5	4	251	1	3	1194.5	9.5	0	75.5	30.5	99.5	588.5	19	3	0.5	10	663	124446
206/21	13	510	510.5	165.5	12.5	78	3	166	313	8	21.5	1861.5	1559	705	105.5	142.5	2285.5	33	11	7769	66.5	15709	7	12	1751.5	60	35	550	42.5	2261.5	4	5	55	1	3.5	1503	19	0	100.5	46	121	890.5	168.5	10	10	14.5	826	127830
209/21	3.5	734	836	155	10	148	3	109	342	9	58.5	2020	2480.5	495	90.5	85	2303.5	7	5.5	7269	71.5	15709	4.5	14	1105	67	25.5	6	8.5	2764	5.5	5	107	2	5	1403	26.5	0	144	50.5	73	1056.5	19	14.5	4	13	862	117565
249/21	0.5	559	371	155	6	36.5	0	49.5	282.5	2.5	3.5	1073	594	480.5	49.5	37	2056.5	7	1.5	2112	39.5	15709	1	3	125	23.5	13.5	6	0	1243	1	3	6.5	1	3	873	8	0	48	41	23	648	19	3	1	4	720.5	65760
250/21	2	340.5	242	118	20	83.5	1	118.5	332	3.5	8.5	1457	238	46.5	45.5	42	2040	7	3	567.5	52	34014.5	1	4	61	28	12	26	3	293	5	3	6.5	1	2.5	1071.5	30.5	0	94.5	36	23.5	508.5	19	3	0.5	5	816.5	89054
159/21	32	703	955	449	15.5	192.5	2.5	155	322	5	12	920.5	972	337	26	143.5	1923.5	7	22	6023.5	78.5	20664.5	1	13	1117.5	42.5	12.5	102	43	1769	7	7	100.5	3	10.5	1711.5	4	0	98.5	55.5	104.5	820	19	3	2	3	748	100374
160/21	1.5	13	432	72	21	142.5	2.5	57.5	370	2.5	12.5	540.5	451	111	26	98	2366.5	7	14	5104	103.5	21611	1	9	154	21.5	4	6	14	2316.5	8	6	72	1.5	15	2031	4	0	35.5	22.5	17	202	19	21	4.5	3	848.5	47082.5
166/21	1	227	261.5	55	6.5	48.5	2	69.5	196	4.5	7.5	1844	1268	270.5	105.5	51.5	1201	1	4.5	3165.5	67	5193.5	3.5	7.5	984	171	30	1	1	1738	2.5	4.5	14	1	2.5	208.5	16.5	1.5	57.5	92.5	58	227	19	3	1	1	299	37314.5
167/21	6	271	369	139.5	18.5	93.5	2	160.5	217.5	7	35.5	2868	1282.5	319.5	191	73.5	1765.5	47	12	3846.5	54	10493	1	8.5	836	129.5	38	1	19	1938.5	11	6	14	2	21	516	26.5	2.5	59.5	123.5	77	313	38	3	14	7	438	46352
168/21	25.5	162.5	942.5	122	9	110	0	137.5	313	6.5	17.5	916	3633	821.5	26	78.5	2145.5	7	17.5	9125.5	66	19939	1	32.5	2264.5	64	4	6	29.5	2823	8.5	7	17.5	0.5	2.5	1783	4	0	70.5	35.5	153	759	19	3	2	3	733	92056.5
169/21	0	287.5	667	1289	6	139	0	95	308.5	2	8	931.5	1149.5	281.5	15	25.5	1915	7	10	5144	61	16166.5	1	20.5	921	74.5	4	6	0	2045	9.5	7	9	2	1	1501	4	0	74.5	47	57.5	626	19	3	2	3	700.5	74994.5
170/21	2.5	284	474	69.5	11	100	2	82.5	219.5	4	9	2381.5	784.5	117.5	128	51.5	1653	1	10.5	2482.5	45	7726	1	7	350.5	123.5	27	1	9	3682	6.5	4.5	30	2	8.5	414.5	16	1	55	167	42	190	19	3	2	6.5	405.5	97892
172/21	0	123.5	326	135	14.5	69	0	97	277	5	4.5	606.5	293	119.5	15	39	1697	7	8.5	4437.5	51.5	18254	1	4.5	270.5	37.5	5.5	6	5	1496	6	5	10	1	5.5	1239.5	4	0	47	15.5	30	489	19	3	2	3	685	56015.5
173/21	4	241	736.5	181	15.5	170	4	124.5	374	9.5	16.5	1096	800	314.5	113	84.5	2550	7	11.5	10110	88.5	23556.5	1	20	683.5	61.5	34	6	10	3077.5	7.5	7	58.5	1.5	7	1954	4	0	85	51	64	783	19	3	2	2.5	912	65255.5
174/21	0	736.5	540.5	547.5	15	126.5	2.5	109	404	7	15.5	1113.5	2101.5	447	43.5	95.5	2650	7	9.5	9172	80	29841.5	1	23.5	831	70.5	22	6	8.5	1617.5	7	7	17.5	1	5.5	1908	4	0	48.5	43	60.5	904	19	12.5	2	2.5	924	89743
175/21	0	129.5	580.5	126	11.5	98	0	90.5	290.5	2	11	838	1876	475.5	15	51.5	1989	7	3	4984.5	47.5	13531.5	1	17.5	1385.5	166	4	6	0	2196.5	2	9	25	1	1	1303.5	4	0	41.5	39.5	99.5	548	19	3	2	3	645	67964.5
177/21	0	268.5	472	153	10.5	110	2	67.5	277.5	11	12.5	1345	719.5	447.5	63.5	83.5	1730.5	7	5.5	5315	55	33744.5	1	15	1413	53.5	31	6	0.5	1451.5	6	4	12	1	7	1189	17.5	0	69	47.5	52	1264	19	3	2	10	690.5	92605
179/21	0	239.5	408.5	204.5	10	89	1	54.5	255.5	4.5	8	1095.5	372	173	28.5	39	1718.5	7	5	4451	45	26281.5	1	10.5	503.5	59	12	6	0	2018.5	6	4	15.5	0.5	4	1059.5	3	0	83	31.5	32	483	19	3	2	4	727.5	57993
180/21	13	332.5	354.5	208.5	27	149.5	2.5	96.5	285	7	23.5	1139.5	1119.5	276.5	63.5	84	1617.5	7	10.5	5374	59	22156.5	1.5	18.5	889.5	53	34.5	299.5	25.5	1568	7.5	4.5	14	1	7	1198.5	18.5	0	86	35.5	53.5	454.5	70	3	4.5	8.5	643.5	60565
181/21	3	237	478.5	136	19.5	166	3	57.5	285	11.5	25	1244	1431	376	72	98.5	1705.5	7	11	6695	59.5	34767	1.5	11	604.5	70.5	25.5	6	7.5	2292	8	5.5	22	1	9.5	1257.5	18.5	0	81.5	38.5	50.5	925.5	19	3	2.5	11	716.5	80738.5
183/21	0.5	228.5	392	123	11.5	103	2	58.5	270.5	7	6.5	1379.5	687.5	244.5	63.5	74	1723.5	7	4.5	3550.5	54.5	20108.5	1	5.5	887.5	66.5	36.5	6	2	2370	3	4.5	30	1	2	1202	39.5	0	64	48.5	50	543	19	3	2.5	9	672.5	90904
185/21	3	488.5	542.5	429.5	16	179	2.5	135.5	286	12	26.5	1645	1373.5	501.5	113	93.5	1854.5	7	11.5	6292.5	66.5	44753	1	17	1217	70.5	29.5	6	5.5	2089	11.5	5.5	20	2	10	1205	30.5	0	173	58	83.5	889.5	19	5	3.5	15	706	99717
188/21	2	281.5	427.5	248	17	144.5	0.5	49	277.5	5	9.5	1004	816.5	338	37	55	1770	7	5.5	4520	49.5	21512.5	1	8.5	788	141.5	22	6	3	2729.5	3	5.5	29	1	3	1059	22	0	63	40	50	553.5	19	3	1	13	674.5	80816
189/21	3	530.5	739.5	272.5	10	166	2	69	290	8	18.5	1589.5	1028	391	80	69	1802.5	7	7	4925.5	45.5	51899.5	1	16.5	894.5	73.5	28	6	3	1024.5	9	5	33	2	7	1162.5	17	0	87	51.5	57	794	19	3	2	10	710	89331.5
190/21	0	401.5	389	997	12	106.5	1	69.5	314.5	4	19	1431	1962.5	550	52	55.5	1893.5	7	3.5	4928.5	56.5	52918.5	1	18	1014.5	157.5	25	6	0	3426	3.5	6.5	17.5	2	4.5	1525	7	0	70	49.5	48.5	542	19	3	2	11	681	72789
192/21	7.5	207.5	437.5	113	6.5	80.5	1.5	64	296.5	4	13.5	1025	1234	395	38	66.5	1761.5	7	6	5633.5	52	26501.5	1	7	170.5	51	17	6	0	2811.5	3	4	15	1	4	1510	7.5	0	69.5	35	23.5	583.5	19	3	2	6	678	85172.5
194/21	0	128.5	421.5	119	5	83.5	1	77	279.5	4	7.5	908	938.5	296.5	25	55.5	1898.5	7	5.5	3725.5	51.5	32101	1	10.5	738.5	66	17	6	0	2581.5	7.5	4	28	1	4.5	1472	5	0	72.5	43	44	282.5	19	3	2	6	658.5	61550.5
195/21	0	281	418	100	12	72	0	78	295	1	1	1145.5	442.5	138	38	33.5	1679.5	7	3.5	5275.5	50	20549.5	1	9.5	287	69	5	6	0	1859.5	4.5	3.5	21.5	1	2	1380.5	7.5	0	78	36.5	32.5	432	19	3	2	4.5	627	71593.5
196/21	2.5	472	340	284.5	13	75	0.5	109	318.5	3	10.5	1109.5	867.5	240	38.5	61	1843	7	4	5805	53	33221	1	8.5	730.5	69.5	15	6	6.5	1532.5	2.5	4	20	1	4.5	1680	9	0	66.5	40.5	53.5	500.5	19	3	2	6.5	677.5	60275.5
197/21	0	348.5	301	167	9	72	0.5	109	336	4	1	1249	355.5	289.5	45	55.5	2049	7	3	7029.5	52.5	81405.5	1	3.5	298	46	7	6	0	1235.5	5	3	67.5	1	5	1621	7.5	0	81.5	46.5	28.5	489	19	3	2	4.5	760	68608.5
199/21	0	2082.5	859.5	1353.5	13.5	166.5	3	209	309.5	10.5	7	2439.5	382.5	184.5	73	92.5	1725	7	8.5	3564	62.5	14607	1.5	5	398	59.5	17	6	7	750	11	7.5	34.5	2	13.5	1575	25.5	0	145	41	46	726.5	19	14.5	2.5	10	685	92315.5
200/21	0	252.5	540.5	133.5	11.5	104	1	56	301	2	1	1153.5	698.5	487	25	39	1819.5	7	0.5	3918.5	46	30672.5	1	5.5	450	92.5	7	6	0	2277.5	2.5	4.5	187.5	1	1.5	1598	7	0	83	36	31	505.5	19	3	2	7	679.5	59053.5
202/21	5.5	303.5	553.5	160	6	69	2	64	300.5	4	39	1300	4623.5	1261.5	45	61	1987.5	7	3	8591.5	55.5	53586	1	5	851	53.5	21	6	2.5	3220.5	1.5	4	299.5	1	6	1613.5	9	0	65	40	63.5	396.5	19	3	2	9	713	77924.5
204/21	6.5	1465.5	498.5	1258	13	143.5	2	156.5	375	7.5	14.5	2228	582.5	174.5	87	73	2437.5	7	4.5	5499.5	71.5	45151	5	4.5	226	95.5	24	64	7.5	1875	4.5	5.5	41.5	2	9	1313	23.5	0	142	46	68	1107	19	26	3.5	15	860.5	111814
205/21	3.5	638	543.5	557.5	12	114	2.5	141.5	305.5	8.5	19	1654.5	1596.5	723	117	109	1925.5	7	7	5141.5	66.5	15264	3	33	2012	83.5	39	6	2	2545.5	6.5	5.5	51	1.5	5.5	1145.5	33	0	167.5	47.5	75	1397.5	19	3	2	16	754	106362
207/21	2	297.5	751	128.5	12.5	108	3	84	333	9.5	16.5	1306	1456.5	728	98	99.5	2158	7	6	4445	53.5	15709	2.5	33	2234.5	147.5	30.5	6	0	1081	5.5	7	56.5	3	2	1166	16.5	0	114.5	57.5	125	1133.5	19	17	1	18.5	814	113450
208/21	2	288	437.5	146.5	11	97	1.5	89	294	8	24.5	1356	1355	568.5	68	73	2007	7	5	5993	43	17452.5	1	9.5	1570	70.5	26.5	12	2.5	1418.5	5	5	92	1	3	1085.5	36	0	131	26	101.5	1273	19	5.5	0.5	10	767	96067.5
210/21	1	1247.5	589.5	182	10.5	111	3	90.5	334.5	8	22.5	1767.5	1459	237.5	102	104.5	2156.5	7	6.5	9727	66.5	15709	5	10.5	505	68.5	28	27.5	6.5	3313	5	4.5	87.5	1.5	4.5	1073	25	0	95	56	37	823.5	19	12.5	6.5	13	789.5	154980
251/21	1	1633.5	778	653	20	167.5	2.5	135.5	283.5	8	1	2592	128.5	41.5	75.5	66	1853	7	5.5	759.5	53.5	30834.5	0.5	5.5	148.5	139	16.5	6	1.5	1471	5.5	6.5	22.5	2.5	6	919	15	0	106	46	32.5	674.5	19	3	1	11	714.5	179240
264/21	0.5	293.5	480	136	9	68	1	65	267	4.5	23	1183	1296	714.5	75.5	71	1774	7	5	3664	44	18246.5	0	8	1407.5	59	18	6	0	490.5	6	4	12.5	1	2	854.5	17	0	105	30.5	87.5	1021	19	3	1	7	709.5	46298.5

## Sheet: Supplementary Table S3
Patient Categories	17S-HDHA	15HETE	5HETE	5-oxoETE	13HODE	9HODE	14SHDHA	11HETE	12HETE	TXB2	6trans12epiLTB4	PGE3	TXB3	PGE2	PGD2	LTC4	15ketoPGE2	LTE4	LXA4	RvD5	LTB4
Severe COVID-19, n=29
148/21	11.13	1.623	0	0.4855	179.9	188.6	111.7	0	263.9	22.2	6.743	0	3.806	0.03165	0	0	2.192	0	0	0	3.046
220/21	0	0	0	0.1668	26.21	18.88	26.87	0	59.09	5.255	4.057	0	0	0	0	1.565	0	0	0	0	5.983
227/21	5.124	2.807	0.08885	0.3405	79.41	78.87	13.89	0	56.83	6.627	8.734	0	0	0	0	1.765	0	0	0	0	4.881
229/21	5.927	2.762	1.436	0.1628	128	118.5	36.76	0	130.3	7.365	7.415	0	0	0	0	0	2.151	0	0	0	4.879
231/21	12.55	3.154	4.275	0.6054	154.9	134.3	12.29	0	16.15	0	6.861	0	0	0	0	0	0	0	0	0	4.297
238/21	12.42	5.738	4.408	0.1783	84.01	80.27	5.311	0	8.412	5.305	5.867	0	0	0	0	0	0	0	0	0	5.708
263/21	3.384	0	0	0	66.87	87.76	26.03	0	64.89	18.75	7.37	0	0	0.5556	0	0	0	0	0	0	4.173
270/21	26.06	15.11	9.175	0.83	634.4	575.5	37.65	10.46	301.9	10.38	3.025	0	0	0	0	0	0	0	0	0	3.539
271/21	3.135	0.4173	0	0	47.33	40.92	6.061	0	18.86	4.317	6.11	0	0	0	0	0	0	0	0	0	3.825
272/21	1.116	0	0	0	17.76	15.54	4.706	0	15.83	6.61	4.147	0	0	0	0	0	0	0	0	0	4.738
129/21	17.5	6.587	4.233	1.2	650.9	1093	285.9	4.665	592.7	41.99	6.652	0	3.361	9.725	5.004	0	3.206	0	0	0	4.147
137/21	7.727	6.828	2.283	0.07708	650.2	822.3	147.6	1.299	957.2	35.4	6.534	0	1.934	0.1457	1.445	0	0	0	0	0	3.78
141/21	6.204	3.71	2.604	0.8721	257.9	322.8	102	0	274.8	14.17	7.935	0	0	0	1.028	0	0	0	0	0	5.491
143/21	43.55	48.04	292.2	13.43	339.3	299.4	33.5	66.56	209.7	50.01	40.96	0	0	0.8933	2.008	0	2.327	13.2	2.28	4.535	10.24
226/21	0	0.827	0.8781	0.9807	44.09	39.18	3.325	0	7.867	3.881	5.283	0	0	0	0	1.484	0	0	0	0	4.542
228/21	1.523	0.5735	0.5604	0.2647	23.75	20.98	1.113	0	1.881	0	6.632	0	0	0	0	0	0	0	0	0	4.644
230/21	0.2036	0.3343	1.475	0.8772	49.74	43.92	3.776	0	12.23	4.701	5.31	0	0	0	0	0	2.11	0	0	0	3.425
232/21	6.882	3.511	9.163	2.119	84.17	68.63	4.863	0	6.451	0	10.4	0	0	0	0	0	2.536	0	0	0	7.927
236/21	0	0.2517	1.331	0.3875	25.68	25.55	2.506	0	5.486	4.423	4.72	0	0	0	0	0	2.153	0	0	0	4.262
239/21	0	0	0	0.4948	24.65	18.67	1.674	0	3.513	4.518	5.113	0	0	0	0	0	0	0	0	0	3.828
241/21	0	0	0	0.2896	23.12	20.65	0.6179	0	0.7273	4.417	6.145	0	0	0	0	0	0	0	0	0	3.906
245/21	0	0.04389	3.396	0.7568	38.33	40.91	3.467	0	7.636	4.116	2.514	0	0	0	0	0	0	0	0	0	5.361
255/21	11.58	2.788	0	0.4974	52.47	63.85	8.403	0	7.651	0	4.939	0	0	0	0	1.364	0	0	0	0	3.07
258/21	5.042	1.886	1.551	0.9574	21.61	24.08	2.094	0	4.275	5.14	8.086	0	0	0	0	0	0	0	0	0	4.073
259/21	0	0	0	0	11.05	9.496	0.6331	0	5.072	20.89	5.983	0	0	0	0	1.704	0	0	0	0	4.207
260/21	0	0	0	0	23.73	24.05	0.03339	0	0.3574	4.145	3.409	0	0	0	0	0	0	0	0	0	2.408
261/21	43.61	15.67	5.459	0.5152	6170	672.7	1376	21.95	6543	9.589	2.44	0	0	0	0	2.428	0	0	0	2.678	3.465
262/21	6.137	2.583	1.53	0	121.9	75.11	130	0	292.1	13.03	5.371	0	0	0	0	0	0	0	0	0	5.875
269/21	13.08	16.89	3.436	1.227	405.5	475	283.1	3.092	1179	39.36	5.115	0	3.916	0.05397	0	0	0	0	0	0	4.256
Mild/moderate COVID-19, n=28
54/21	7.202	3.805	25.46	2.801	51.81	80.29	4.194	1.111	6.247	0	7.99	0	0	0	0	0	0	0	0	0	3.335
84/21	38.08	28.66	2.842	0.7427	2658	3520	928.2	44.24	2374	171.1	4.959	0	29.28	16.96	6.965	0	5.117	0	0	0	3.369
86/21	0	0	0	0.06075	22.01	16	29.16	0	32.33	5.618	6.534	0	0	0	0	0	0	0	0	0	2.592
88/21	0	2.672	0.6649	0.1987	49.38	44.36	54.76	0	139.4	9.843	3.793	0	0	0	0	0	0	0	0	0	4.272
89/21	200.2	178.3	330.1	9.905	2558	2258	117.9	172.9	335.4	7.778	5.168	0	0	0	8.66	0	0	0	5.055	0	2.771
90/21	59.09	32.06	64.32	2.746	563.5	551.8	36.78	32.08	51.73	0	3.05	0	0	0	0	0	0	0	0	0	4.517
93/21	20.15	15.48	55.85	1.214	78.24	96.56	11.34	10.76	16.52	0	7.923	0.2306	0	0	3.465	0	0	0	0	0	3.202
96/21	5091	2442	4530	285.6	8311	9555	2548	2678	2499	4.999	565.4	2.59	3.78	0	3.378	0	0	0	6.947	130.6	54.76
97/21	1906	1122	3497	78.92	4665	5268	1010	1061	1022	6.212	354.4	2.897	4.842	0	3.284	0	0	0	6.121	53.73	73.25
55/21	48.48	33.88	144.2	10.69	219.1	269.7	27.2	50.03	50.97	0	7.635	0	0	0	0	0	0	0	0.9634	0	5.584
56/21	27.16	19.86	34.81	2.708	374.7	445.2	16.49	36.79	46.38	0	5.787	0	0	0	0	0	0	0	0	0	2.812
57/21	0	20.97	69.83	6.084	247.9	282.7	14.9	14.25	17.24	0	5.657	0	0	0	0	0	0	0	0	2.458	3.66
58/21	36.02	19.45	77.04	6.612	284.8	406.7	18.9	19.41	20.74	0	5.067	0	0	0	0	0	2.349	0	0	0	3.202
76/21	0	0	0.2688	0.3204	33.23	41.51	11.15	0	14.35	0	6.35	0	0	0	0	0	0	0	0	1.393	3.363
77/21	3.498	1.037	5.131	1.649	48.83	67.13	4.693	0	9.89	12.94	5.95	0	0	0	0	0	2.113	0	0	0	3.383
79/21	0.2882	1.009	0.6095	0.3519	41.01	34.9	59.52	0	68.82	6.359	3.985	0	0	1.815	0	0	0	0	0	0	3.01
82/21	6.263	18.56	0.1087	0.3687	222.6	246	311.1	12.72	812.2	165.4	4.848	0	7.457	4.362	3.682	0	2.462	0	0	0	3.006
83/21	0	0	0	0.4215	22.93	25.33	11.31	0	10.95	4.947	4.194	0	0	0	0	0	0	0	0	0	2.95
94/21	3938	2898	4454	154.5	15980	17230	1843	2316	2422	18.19	383.1	8.511	15.44	0	12.01	0	5.388	0	14.78	54.23	62.69
98/21	5528	2899	3905	125.7	16500	18300	2550	2873	2970	13.67	485.7	7.031	11.63	47.14	8.502	0	3.858	0	12.11	79.31	80.93
99/21	43.91	41.93	96.14	3.793	265.8	270.1	117.9	22.9	524.6	7.546	5.088	0	0	6.085	2.862	4.435	2.408	0	0	0	3.816
100/21	115.5	72.15	93.99	4.888	1625	908.4	775.5	65.49	1976	9.882	4.792	0	0	8.512	3.07	0	0	0	0	0	7.63
101/21	165.9	119.1	59.4	4.285	3953	2446	2359	80.49	8127	151.7	32.87	0	34.11	2.864	0	0	0	0	0	0	6.466
102/21	76.07	80.2	411.7	18.81	392.9	376.3	70.53	72.86	239.3	8.763	8.712	0	0	0	3.764	0	0	0	1.856	0	3.224
103/21	303.4	153.9	238.9	32.69	3424	2891	1167	131.1	4182	50.23	56.31	0	8.121	3.492	5.734	0	2.836	0	2.351	4.535	15.38
107/21	6.811	4.272	2.955	0.6623	47.05	57.58	20.32	0	68.1	6.672	3.405	0	0	0	0	0	0	0	0	0	2.392
108/21	4.6	0.4997	1.661	0.3352	68.52	76.58	12.28	0	16.33	4.538	5.597	0	0	0	0	0	0	0	0	0	2.538
Non-COVID respiratory disease Controls, n=49
176/21	1.791	0.3321	0	0	65.47	59.97	22.94	0	28.73	6.524	7.066	0	0	0	0	0	0	0	0	0	4.799
178/21	0.7578	0	0	0	43.51	39.04	17.74	0	26.21	4.937	4.912	0	0	0	0	1.444	0	0	0	0	3.751
184/21	0	0.3743	0.1234	0	35.11	39.95	12.48	0	21.42	3.894	6.828	0	0	0	0	1.293	0	0	0	0	6.615
186/21	5.078	1.029	9.857	0.7141	69.79	76.83	19.83	0	23.29	5.092	5.297	0	0	0	0	0	0	0	0	0	3.86
187/21	1.21	1.224	2.785	0.8064	70.94	85.7	12.17	0	31.07	4.522	5.86	0	0	0	0	0	2.332	0	0	0	3.397
191/21	0.07922	0	0	0	54.4	46.15	17.53	0	28.4	4.892	7.194	0	0	0	0	0	0	0	0	0	5.645
193/21	3.425	1.093	0	0.2081	39.69	32.3	33.95	0	27.24	0	8.213	0	0	0	0	0	0	0	0	0	4.187
198/21	1.457	0.2311	0	0	41.12	24.91	28.81	0	35.31	4.902	6.523	0	0	0	0	0	0	0	0	0	4.838
201/21	13.7	9.147	45.15	1.675	63.95	74.43	10.11	0	21.54	4.132	4.743	0	0	0	0	0	0	0	0	0	3.624
203/21	23.3	32.78	16.48	1.346	111.9	88.55	71.01	0	487.4	6.439	7.293	0	0	0	0	0	0	0	0	0	6.269
206/21	7.586	5.822	6.424	0.6944	80.42	79.42	53.53	0	196	8.548	8.401	0	0	0	0	0	0	0	0	0	4.97
209/21	11.99	4.503	10.48	0.6938	159.6	217	26.69	0	55.98	13.92	7.751	0	6.118	0	0	0	0	0	0	0	3.816
249/21	0.4239	0	1.166	0.3457	32.89	35.73	23.59	0	54.71	4.885	6.496	0	0	0	0	0	0	0	0	0	5.07
250/21	0	0.5608	2.717	0.9065	57.22	61.3	1.145	0	2.746	0	7.856	0	0	0	1.135	0	0	0	0	0	4.969
159/21	0.1237	0	0	0	27.76	23.93	5.557	0	6.334	0	5.769	0	0	0	0	0	0	0	0	0	3.537
160/21	0	0	0	0	44.11	47.46	5.391	0	6.111	0	8.756	0	0	0	0	0	0	0	0	0	4.562
166/21	0.3637	0.28	0	0	49.39	58.35	10.51	0	12.48	5.238	7.698	0	0	0	0	0	0	0	0	0	4.88
167/21	0.9121	0	0	0	57.04	59.9	21.57	0	23.47	4.059	7.282	0	0	0	0	0	0	0	0	0	3.921
168/21	3.56	1.332	2.545	0.5025	70.02	87.82	20.3	0	33.84	4.844	9.156	0	0	0	0	0	2.268	0	0	0	4.313
169/21	0	0	0	0	25.32	25.91	15.8	0	14.08	4.249	6.488	0	0	0	0	1.216	2.251	0	0	0	4.801
170/21	0.5764	0.07469	0	0	34.69	28.23	21.61	0	31.09	4.646	6.512	0	0	0	0	0	0	0	0	0	5.452
172/21	0.8346	0.2215	0.1806	0	60.59	48.09	18.67	0	23.13	4.399	6.903	0	0	0	0	0	0	0	0	0	3.674
173/21	2.834	2.421	0	0.5309	71.75	62.04	51.39	0	125	7.323	9.382	0	0	0	0	0	0	0	0	0	4.478
174/21	0.06636	0	0	0.3633	94.4	76.54	6.501	0	10.61	5.204	6.124	0	0	0	0	0	0	0	0	0	3.307
175/21	3.712	3.499	0.8959	0.7384	79.39	65.02	45.78	0	113.9	8.277	7.15	0	0	0	0	0	0	0	0	0	5.462
177/21	2.044	0	0	0	28.32	20.02	15.52	0	8.647	4.224	6.678	0	0	0	0	1.278	0	0	0	0	4.731
179/21	0.3011	0	0	0	68.01	67.11	26.29	0	42.79	7.347	4.9	0	0	0	0	0	0	0	0	0	4.581
180/21	2.076	1.614	0.5352	0	46.49	45.32	40.08	0	45.54	4.998	4.81	0	0	0	0	0	0	0	0	0	5.534
181/21	1.102	1.156	0	0	85.52	85.05	32.51	0	53.71	5.705	5.61	0	0	0	0	0	0	0	0	0	4.345
183/21	2.167	3.74	0.08031	0	151.7	108.9	70.49	0	146.8	10.01	7.827	0	1.144	0	0	0	0	0	0	0	4.636
185/21	2.455	0.6561	0.2669	0	75.58	101.7	22.7	0	29.61	5.092	9.485	0	0	0	0	0	0	0	0	0	5.024
188/21	1.16	4.757	1.45	0.4968	54.88	79.45	32.73	0	169.2	10.42	7.943	0	0	0	0	0	0	0	0	0	4.514
189/21	4.394	1.182	1.802	0.2939	96.57	130.1	21.79	0	23.53	0	4.722	0	0	0	0	0	0	0	0	0	2.878
190/21	4.241	1.106	0.2335	0.2622	72.63	77.64	35.4	0	42.37	5.245	6.309	0	0	0	0	0	0	0	0	0	3.496
192/21	1.455	2.899	0.5408	0.7214	78.87	80	41.73	0	83.28	5.93	6.381	0	0	0	0	0	0	0	0	0	4.139
194/21	0	1.531	0	0.3863	71.29	49.74	56.47	0	87.5	6.485	8.303	0	0	0	0	0	0	0	0	0	5.742
195/21	6.235	3.351	1.905	0.5137	122.3	95.82	127.4	0	152.7	8.342	5.834	0	0	0	0	0	0	0	0	0	3.808
196/21	2.381	0.4945	0	0	74.37	76.73	9.117	0	18.31	4.275	9.15	0	0	0	0	0	0	0	0	0	4.917
197/21	0	0	0.5644	0.5741	64.5	83.25	2.401	0	2.136	4.405	5.941	0	0	0	0	0	0	0	0	0	4.129
199/21	0	0	0.4145	0.4769	51.9	66.28	1.293	0	2.913	0	5.517	0	0	0	0	0	0	0	0	0	2.987
200/21	6.987	6.176	17.49	0.9188	151.7	238.3	8.107	0	41.91	5.862	8.243	0	0	0	0	0	0	0	0	0	5.732
202/21	8.445	4.948	19.5	1.047	92.54	91.03	10.99	0	29.95	0	5.5	0	0	0	0	0	0	0	0	0	2.856
204/21	12.6	10.62	48.04	2.058	69.97	74.41	17.18	2.138	50.4	4.74	8.494	0	0	0	0	0	0	0	0	0	6.493
205/21	9.85	2.693	6.937	0.3317	109.4	183.9	33.33	0	48.71	12.9	6.426	0	2.173	0	0	0	0	0	0	0	3.523
207/21	13.92	7.445	20.55	1.221	156.5	198.5	13.84	0.7504	16.7	6.983	8.366	0	0	0	0	0	0	0	0	0	5.438
208/21	10.64	5.494	10.99	0.9484	81	99.38	19.83	0	31.29	0	8.787	0	0	0	0	0	0	0	0	0	4.634
210/21	8.899	7.756	10.6	1.798	55.21	51.04	34.17	0	108	8.826	5.224	0	0	0	0	0	0	0	0	0	3.133
251/21	6.177	1.794	4.636	1.532	63.25	72.44	3.291	0	3.363	0	7.656	0	0	0	0	0	2.238	0	0	0	3.817
264/21	0	0	0	0	44.13	39.64	0.6262	0	1.791	0	10.58	0	0	0	0	0	0	0	0	0	3.566
